# Supplementary material for: Developmental progression of respiratory dysfunction in a mouse model of Dravet syndrome
Source: JCI Insight. 2025 Sep 9;10(20):e184231. doi: 10.1172/jci.insight.184231 (PMC12581664; doi:10.1172/jci.insight.184231)
Supplement: Supporting data values [file jciinsight-10-184231-s116.xlsx]

## Sheet: Fig. 1B
Frequency
Scn1a+/+	Scn1a+/-
247.56	231.43
264.85	179.38
255.08	235.73
249.32	225.19
200.75	245.05
255.23	224.77
227.46	221.01
223.4	210.68
234.04	222.48
227.64	223.46

## Sheet: Fig. 1C
Tidal Volume
Scn1a+/+	Scn1a+/-
0.046447	0.046678
0.045262	0.050288
0.037657	0.058625
0.045381	0.0452055
0.040121	0.0527066
0.048287	0.046493
0.0435	0.044843
0.039783	0.057389
0.045833	0.04426
0.037313	0.04073

## Sheet: Fig. 1D
Minute Ventilation
Scn1a+/+	Scn1a+/-
11.4983	10.8028
9.60552	10.5161
11.3144	11.8545
11.3144	10.1798
8.05435	12.9157
12.3243	10.4504
9.89433	9.91076
8.88752	12.0907
10.7268	9.84697
8.49403	9.1016

## Sheet: Fig. 1E
Frequency
Scn1a +/+					Scn1a +/-
0% CO2	3% CO2	5% CO2	7% CO2		0% CO2	3% CO2	5% CO2	7% CO2
192.685	255.835	267.165	286.1		204.715	216.79	253.48	239.735
248.27	251.64	292.37	291.55		188.175	204.065	243.865	226.648
218.99	288.27	268.23	286.24		221.305	254.055	229.24	234.8
214.44	285.51	276.88	251.42		215.27	245.1	283.48	242.83
210.68	262.73	285.81	293.15		203.69	198.73	259.18	246.94
202.85	250.78	237	275.57		239.56	235.22	222.11	291.43
217.02	248.66	273.18	275.16		211.15	193.98	264.66	271.04
213.91	261.45	266.93	284.29		222.05	241.04	253.4	286.39
196.73	236.85	267.68	272.77		184.05	171.43	241.64	246.18
186.78	251.73	229.56	241.89		198.71	232.98	238.2	259.78
188.02	252.63	248.46	278.8		211.97	249.69	257.42	275.7
162.91	238.68	250.28	268.46		213.44	246.84	277.57	304.3

## Sheet: Fig. 1F 
Tidal Volume
Scn1a +/+					Scn1a +/-
0% CO2	3% CO2	5% CO2	7% CO2		0% CO2	3% CO2	5% CO2	7% CO2
0.061712	0.077758	0.08211	0.085921		0.056217	0.061426	0.064064	0.069815
0.063203	0.070833	0.07197	0.071483		0.055994	0.060697	0.075056	0.070103
0.053716	0.088506	0.07908	0.086724		0.070043	0.068079	0.075813	0.072805
0.048091	0.057992	0.059406	0.055163		0.071499	0.078844	0.067744	0.079769
0.051604	0.058577	0.058577	0.062762		0.055711	0.066685	0.068421	0.070045
0.053485	0.061588	0.059968	0.06483		0.053409	0.058864	0.059659	0.079659
0.045517	0.053544	0.055806	0.061872		0.0616438	0.0643836	0.0726027	0.0835616
0.054743	0.063006	0.067783	0.071957		0.0569801	0.0626781	0.0712251	0.0683761
0.049254	0.061878	0.058933	0.062811		0.05922	0.066667	0.061564	0.066046
0.049096	0.057665	0.060525	0.066456		0.047833	0.056801	0.059791	0.06278
0.051389	0.065278	0.068056	0.069444		0.067432	0.065997	0.07891	0.080344
0.052239	0.056716	0.058209	0.056716		0.053942	0.055325	0.062241	0.074689

## Sheet: Fig. 1G
Minute Ventilation
Scn1a +/+					Scn1a +/-
0% CO2	3% CO2	5% CO2	7% CO2		0% CO2	3% CO2	5% CO2	7% CO2
11.891	19.8931	21.9369	24.582		11.5085	13.3166	16.239	16.737
15.6912	17.8241	21.0418	20.8408		13.1803	13.8925	18.4882	16.5012
11.7636	25.5135	21.2117	24.8239		12.3919	15.4204	17.2059	16.4601
10.3125	16.5572	16.4483	13.869		15.3911	19.3247	19.2037	19.3704
10.8719	15.39	16.742	18.3985		11.3478	13.2524	17.733	17.2965
10.8494	15.4451	13.1335	17.8652		12.7944	13.8459	13.2509	23.2146
9.87809	13.3141	15.2451	17.0243		13.0161	12.4891	19.215	22.6486
11.71	16.4728	18.0933	20.4564		12.6524	15.1079	18.0484	19.5822
9.68969	14.6558	15.7754	17.1331		10.8992	11.4287	14.8763	16.2589
9.17012	14.5163	13.8942	16.0746		9.50481	13.2335	14.2422	16.3091
9.66214	16.4911	16.9091	19.3611		14.2935	16.4788	20.3129	22.1509
8.51022	13.5371	14.5685	15.2261		11.5134	13.6564	17.2761	22.7278

## Sheet: Fig. 2B
Frequency
Scn1a+/+	Scn1a+/- Survived	Scn1a+/- SUDEP
212.37	245.08	203.88
239.15	252.43	186.02
237.92	222.52	247.38
224.72	250.685	218.26
237.38	224.635	192.125
203.545	238.11	230.595
235.505	209.845	198.095
209.45	204.35	208.515
236.65	202.07	220.23
204.89	218.4	195.4
218.4	201.85	201.66
257.16	188.86	226.605
265.83	221.12	211.32
233.4	220.99	211.52
225.06	232.02	243.03
234.175		185.445
212.425		196.21
		243.7
		197.055
		205.42

## Sheet: Fig. 2C
Tidal Volume
Scn1a+/+	Scn1a+/- Survived	Scn1a+/- SUDEP
0.00922414	0.0103093	0.00883333
0.00930233	0.00874	0.0101456
0.010917	0.0092	0.00926087
0.00857143	0.00852	0.00879668
0.0100806	0.0084753	0.0076522
0.00744898	0.00804348	0.00860656
0.00838675	0.0091452	0.00837588
0.007502	0.0072481	0.00730299
0.0093539	0.00724	0.0111524
0.00872881	0.00899	0.00866
0.00980392	0.00928	0.00918
0.0107143	0.0088	0.0078
0.00826531	0.01007	0.0072177
0.00709056	0.0119	0.0070896
0.0079444	0.00868	0.0085593
0.0068844		0.008353
0.0084146		0.0087302
		0.0078889
		0.0079087
		0.0089063

## Sheet: Fig. 2D
Minute Ventilation
Control	Survived	SUDEP		Control	Survived	SUDEP		Control	Survived	SUDEP
212.37	245.08	203.88		0.922414	1.03093	0.883333		1.95888	2.5266	1.8009
239.15	252.43	186.02		0.930233	0.874	1.01456		2.22465	2.2057	1.8873
237.92	222.52	247.38		1.0917	0.92	0.926087		2.59738	2.0473	2.2909
224.72	250.685	218.26		0.857143	0.852	0.879668		2.05329	2.1359	1.92
237.38	224.635	192.125		1.00806	0.84753	0.76522		2.39294	1.9038	1.47017
203.545	238.11	230.595		0.744898	0.804348	0.860656		1.5162	1.76401	1.9846
235.505	209.845	198.095		0.838675	0.91452	0.837859		1.97512	1.91908	1.6598
209.45	204.35	208.515		0.7502	0.72481	0.730299		1.57129	1.4811	1.5228
236.65	202.07	220.23		0.93539	0.724	1.11524		2.2136	1.4636	2.4561
204.89	218.4	195.4		0.872881	0.899	0.866		1.78845	1.9643	1.6924
218.4	201.85	201.66		0.980392	0.928	0.918		2.14118	1.8728	1.8514
257.16	188.86	226.605		1.07143	0.88	0.78		2.75529	1.6615	1.7681
265.83	221.12	211.32		0.826531	1.007	0.72177		2.19717	2.2268	1.5253
233.4	220.99	211.52		0.709056	1.19	0.70896		1.65494	2.632	1.5
225.06	232.02	243.03		0.79444	0.868	0.85593		1.78796	2.0147	2.08
234.175		185.445		0.68844		0.8353		1.61215		1.54903
212.425		196.21		0.84146		0.87302		1.78748		1.71294
		243.7				0.78889				1.92252
		197.055				0.79087				1.55846
		205.42				0.89063				1.82952

## Sheet: Fig. 2E
Frequency
Scn1a +/+					Scn1a +/- Survivied					Scn1a +/- SUDEP
0% CO2	3% CO2	5% CO2	7% CO2		0% CO2	3% CO2	5% CO2	7% CO2		0% CO2	3% CO2	5% CO2	7% CO2
238.53	265.1	287.47	298.41		192.83	260.12	286.67	295.74		196.965	230.895	230.43	244.645
232.02	256.08	287.45	293.86		212.175	265.115	284.225	292.45		204.2	186.41	240.785	261.31
208.46	255.29	260.22	296.04		192.435	235.42	237.12	290.25		200.68	213.88	238.93	268.65
215.1	274.09	255.6	274.93		225.72	228.37	253.905	289.15		188.35	224.1	244.41	263.34
213.82	256.735	268.435	287.595		212.305	248.705	255.035	267.495		193.32	235.38	230.24	248.53
240.83	262.765	287.805	300.545		208.045	185.605	258.415	278.935		230.275	233.95	246.505	270.41
221.865	256.805	263.34	295.905		201.185	262.815	267.16	276.865		180.46	232.375	267.405	282.91
240.99	259.87	277.45	303.69		220.48	245.13	270.93	302.99		217.785	239.63	264.52	276.55
224.7	260.81	270.92	301.64		175.79	242.61	242.83	292.12		200.07	200.685	223.763	265.57
233.71	258.61	265.37	302.25		219.36	232.27	247.75	274.11		200.56	223.71	227.49	267.34
244.4	288.315	279.45	300		221.52	201.72	263.87	264.74		178.38	213.14	231.64	261.66
204.5	242.97	244.055	271.12							210.65	221.55	242.76	240.12
210.38	235.838	239.56	309.955
225.331	259.483	268.24	295.072		207.44	237.08	260.719	284.077	#DIV/0!	200.141	221.309	240.74	262.586

[truncated: 43 more sheets: Fig. 2F, Fig. 2G, Fig. 3C, Fig. 3D, Fig. 3E, Fig. 3F, Fig. 4D, Fig. 4E, Fig. 4G, Fig. 5B, Fig 5.C, Fig. 5E, Fig 5F., Fig.6B, Fig. 6C, Fig. S. 1A, Fig. S. 1B, Fig. S. 1C, Fig. S. 1D, Fig. S. 1E …]
